# Supplementary material for: Rapid KRAS, EGFR, BRAF and PIK3CA Mutation Analysis of Fine Needle Aspirates from Non-Small-Cell Lung Cancer Using Allele-Specific qPCR
Source: PLoS One. 2011 Mar 8;6(3):e17791. doi: 10.1371/journal.pone.0017791 (PMC3050927; doi:10.1371/journal.pone.0017791)
Supplement: Table S1 — General overview. (XLS) [file pone.0017791.s001.xls]

## Sheet: Supplementary Table S1
Sample	Case	Histology	Type	Origin of material	method	DNA Yield (ng)	KRAS	EGFR	PIK3CA	BRAF	Low signal in>= 2 assays
1	1	NSCLC	Biopsy	primary tumour	microdissection	140	wt	wt	wt	wt
2	1		Cytology (cellblock)	from lungmass, non-primary tumor	microdissection	180	wt	wt	wt	wt
3	1		Cytology (smear)	from lungmass, non-primary tumor	microdissection	260	wt	wt	wt	wt
4	2	Adenocarcinoma	Resection	primary tumour	tissue core	10300	p.G12D c.35G>A	wt	wt	wt
5	2		Biopsy	primary tumour	microsdiss	100	low signal (7/7 assays)	low signal (2/2 assays)	low signal (3/3 assays)	low signal	1
6	2		Cytology (cellblock)	mediastinal lymph node	microdissection	80	p.G12D c.35G>A	wt	wt	wt
7	2		Cytology (smear)	mediastinal lymph node	microdissection	780	p.G12D c.35G>A	wt	wt	wt
8	3	Adenocarcinoma	Resection	primary tumour	tissue core	8500	wt	wt	wt	wt
9	3		Cytology (smear)	primary tumour	microdissection	120	wt	wt	low signal (3/3 assays)	low signal	1
10	4	Adenocarcinoma	Biopsy	primary tumour	microdissection	380	wt	wt	wt	wt
11	4		Cytology (smear)	mediastinal lymph node	microdissection	100	wt	wt	wt	wt
12	5	Adenocarcinoma	Biopsy	primary tumour	microdissection	520	p.G12A c.35G>C	wt	low signal (2/3 assays)	low signal	1
13	5		Cytology (smear)	mediastinal lymph node	microdissection	1900	p.G12A c.35G>C	wt	wt	wt
14	6	NSCLC	Biopsy	primary tumour	microdissection	1480	wt	wt	wt	wt
15	6		Cytology (smear)	mediastinal lymph node	microdissection	100	wt	wt	wt	wt
16	7	Squamous cell carcinoma	Biopsy	primary tumour	microdissection	960	wt	wt	wt	wt
17	7		Cytology (cellblock)	mediastinal lymph node	microdissection	160	wt	wt	wt	wt
18	7		Cytology (smear)	mediastinal lymph node	microdissection	160	wt	wt	wt	wt
19	8	Adenocarcinoma	Resection	primary tumour	tissue core	5600	wt	wt	wt	wt
20	8		Cytology (cellblock)	mediastinal lymph node	microdissection	100	wt	wt	wt	wt
21	8		Cytology (smear)	mediastinal lymph node	microdissection	700	wt	wt	wt	wt
22	9	NSCLC	Biopsy	primary tumour	microdissection	4840	wt	wt	wt	wt
23	9		Cytology (cellblock)	mediastinal lymph node	microdissection	200	wt	wt	low signal (3/3 assays)	wt	1
24	9		Cytology (smear)	mediastinal lymph node	microdissection	180	wt	wt	low signal (3/3 assays)	wt	1
25	10	Squamous cell carcinoma	Resection	primary tumour	tissue core	6600	wt	wt	wt	wt
26	10		Cytology (cellblock)	mediastinal lymph node	microdissection	140	wt	low signal (1/2 assays)	wt	wt
27	10		Cytology (smear)	mediastinal lymph node	microdissection	820	wt	wt	wt	wt
28	11	Adenocarcinoma	Resection	primary tumour	tissue core	3500	wt	wt	wt	wt
29	11		Cytology (smear)	mediastinal lymph node	microdissection	80	wt	wt	wt	wt
30	12	NSCLC	Biopsy	primary tumour	whole section	2020	wt	wt	wt	wt
31	12		Biopsy	primary tumour	whole section	5300	wt	wt	wt	wt
32	12		Cytology (cellblock)	mediastinal lymph node	microdissection	220	wt	wt	wt	wt
33	12		Cytology (smear)	mediastinal lymph node	microdissection	100	wt	wt	wt	wt
34	12		Cytology (smear)	mediastinal lymph node	microdissection	120	wt	wt	wt	wt
35	13	NSCLC	Biopsy	primary tumour	microdissection	220	wt	wt	wt	wt
36	13		Cytology (cellblock)	mediastinal lymph node	microdissection	760	wt	wt	wt	wt
37	13		Cytology (cellblock)	mediastinal lymph node	microdissection	700	wt	wt	wt	wt
38	13		Cytology (smear)	mediastinal lymph node	microdissection	420	wt	wt	wt	wt
39	14	Adenosquamous carcinoma	Resection	primary tumour	tissue core	7100	wt	wt	wt	wt
40	14		Cytology (smear)	mediastinal lymph node	microdissection	120	wt	wt	wt	wt
41	15	Adenocarcinoma	Resection	primary tumour	tissue core	8500	wt	wt	wt	wt
42	15		Cytology (cellblock)	mediastinal lymph node	microdissection	240	wt	wt	wt	wt
43	15		Cytology (smear)	mediastinal lymph node	microdissection	220	wt	wt	wt	wt
44	16	NSCLC	Biopsy	primary tumour	whole section	1100	wt	wt	wt	wt
45	16		Cytology (cellblock)	mediastinal lymph node	microdissection	180	wt	wt	wt	wt
46	16		Cytology (smear)	mediastinal lymph node	microdissection	120	wt	wt	wt	wt
47	17	NSCLC	Resection	primary tumour	tissue core	3800	wt	wt	wt	wt
48	17		Cytology (cellblock)	mediastinal lymph node	microdissection	660	wt	wt	low signal (3/3 assays)	wt	1
49	17		Cytology (smear)	mediastinal lymph node	microdissection	280	wt	wt	low signal (3/3 assays)	wt	1
50	18	Adenocarcinoma	Biopsy	primary tumour	microdissection	240	wt	wt	wt	wt
51	18		Cytology (smear)	mediastinal lymph node	microdissection	100	wt	wt	wt	wt
52	19	Adenocarcinoma	Resection	primary tumour	tissue core	7400	wt	del19, ATTAAGAGAAGCAAC	wt	wt
53	19		Cytology (smear)	primary tumour	microdissection	460	wt	del19, ATTAAGAGAAGCAAC	wt	wt
54	20	Squamous cell carcinoma	Resection	primary tumour	tissue core	13600	wt	wt	wt	wt
55	20		Cytology (smear)	primary tumour	microdissection	140	wt	wt	wt	wt
56	21	Adenocarcinoma	Biopsy	primary tumour	microdissection	1140	wt	wt	wt	wt
57	21		Cytology (smear)	primary tumour	microdissection	100	wt	wt	low signal (3/3 assays)	low signal	1
58	22	Squamous cell carcinoma	Resection	primary tumour	tissue core	16900	wt	wt	wt	wt
59	22		Cytology (smear)	primary tumour	microdissection	120	wt	wt	wt	wt
60	23	Squamous cell carcinoma	Resection	primary tumour	tissue core	9100	wt	wt	wt	wt
61	23		Biopsy	primary tumour	microdissection	80	wt	wt	wt	wt
62	23		Cytology (smear)	primary tumour	microdissection	80	wt	low signal (1/2 assays)	low signal (2/3 assays)	wt	1
63	24	Adenocarcinoma	Resection	primary tumour	tissue core	4500	wt	wt	wt	wt
64	24		Cytology (smear)	primary tumour	microdissection	80	wt	low signal (1/2 assays)	low signal (3/3 assays)	wt	1
65	25	NSCLC	Biopsy	primary tumour	microdissection	180	wt	low signal (1/2 assays)	low signal (2/3 assays)	low signal	1
66	25		Cytology (smear)	primary tumour	microdissection	160	wt	wt	wt	wt
67	26	NSCLC	Biopsy	primary tumour	microdissection	1200	p.G12C c.34G>T	wt	Low signal (2)	wt	1
68	26		Cytology (cellblock)	primary tumour	microdissection	340	p.G12C c.34G>T	wt	wt	wt
69	26		Cytology (smear)	primary tumour	microdissection	340	p.G12C c.34G>T	wt	wt	wt
70	27	Squamous cell carcinoma	Resection	primary tumour	tissue core	5000	wt	wt	wt	wt
71	27		Cytology (smear)	primary tumour	microdissection	260	wt	wt	wt	wt
72	28	Squamous cell carcinoma	Resection	primary tumour	tissue core	15800	wt	wt	wt	wt
73	28		Cytology (smear)	primary tumour	microdissection	80	wt	low signal (1/2 assays)	low signal (3/3 assays)	wt	1
74	29	Adenocarcinoma	Resection	primary tumour	tissue core	10000	p.G13D c.38G>A	wt	wt	wt
75	29		Cytology (smear)	primary tumour	microdissection	660	p.G13D c.38G>A	wt	wt	wt
76	30	Squamous cell carcinoma	Resection	primary tumour	tissue core	6800	wt	wt	p.E545K c.1633G>A	wt
77	30		Biopsy	primary tumour	microdissection	220	wt	wt	p.E545K c.1633G>A	wt
78	30		Cytology (cellblock)	primary tumour	microdissection	40	wt	wt	p.E545K c.1633G>A	low signal
79	30		Cytology (smear)	primary tumour	microdissection	60	wt	wt	p.E545K c.1633G>A	wt
80	30		Cytology (smear)	supraclavicular lymph node	microdissection	140	wt	wt	p.E545K c.1633G>A	wt
81	31	Squamous cell carcinoma	Resection	primary tumour	tissue core	8700	wt	wt	wt	wt
82	31		Biopsy	primary tumour	microdissection	320	wt	wt	wt	wt
83	31		Cytology (smear)	primary tumour	microdissection	100	wt	wt	wt	wt
84	32	Adenocarcinoma	Resection	primary tumour	tissue core	8900	p.G12C c.34G>T	wt	wt	wt
85	32		Cytology (smear)	mediastinal lymph node	microdissection	1120	p.G12C c.34G>T	wt	wt	wt
86	33	Squamous cell carcinoma	Resection	primary tumour	tissue core	6500	wt	wt	wt	wt
87	33		Biopsy	primary tumour	microdissection	480	wt	wt	wt	wt
88	33		Cytology (smear)	lungmass	microdissection	100	wt	wt	wt	wt
89	34	Squamous cell carcinoma	Biopsy	primary tumour	microdissection	1420	wt	wt	wt	wt
90	34		Biopsy	primary tumour	microdissection	160	wt	wt	wt	wt
91	34		Biopsy	primary tumour	microdissection	840	wt	wt	wt	wt
92	34		Cytology (smear)	mediastinal lymph node	microdissection	120	wt	wt	wt	wt
93	35	Squamous cell carcinoma	Resection	primary tumour	tissue core	15200	p.G12C c.34G>T	wt	p.H1047R c.3140A>G	wt
94	35		Cytology (smear)	primary tumour	microdissection	260	p.G12C c.34G>T	wt	p.H1047R c.3140A>G	wt
95	36	Adenosquamous carcinoma	Resection	primary tumour	tissue core	760	wt	wt	wt	wt
96	36		Biopsy	primary tumour	microdissection	820	wt	wt	wt	wt
97	36		Cytology (smear)	mediastinal lymph node	microdissection	120	wt	wt	wt	wt
98	37	NSCLC	Biopsy	primary tumour	microdissection	240	wt	wt	wt	wt
99	37		Cytology (smear)	from lungmass, non-primary tumor	microdissection	180	wt	wt	wt	low signal
100	38	Adenocarcinoma	Resection	primary tumour	tissue core	14400	wt	wt	wt	wt
101	38		Cytology (smear)	primary tumour	microdissection	340	wt	wt	wt	wt
102	39	Largecell carcinoma	Resection	primary tumour	tissue core	9800	p.G12C c.34G>T	wt	wt	wt
103	39		Biopsy	primary tumour	microdissection	220	p.G12C c.34G>T	wt	wt	wt
104	39		Cytology (smear)	mediastinal lymph node	microdissection	100	p.G12C c.34G>T	wt	wt	wt
105	40	Adenocarcinoma / Broncho-Alveolar Carcinoma (BAC)	Resection	primary tumour	tissue core	7100	wt	wt	wt	wt
106	40		Resection	primary tumour	tissue core	12000	wt	wt	wt	wt
107	40		Cytology (cellblock)	mediastinal lymph node	microdissection	280	p.G12S c.34G>A	wt	wt	wt
108	40		Cytology (smear)	mediastinal lymph node	microdissection	140	p.G12S c.34G>A	wt	wt	wt
109	41	Squamous cell carcinoma	Resection	primary tumour	tissue core	9100	wt	wt	wt	wt
110	41		Cytology (smear)	mediastinal lymph node	microdissection	600	wt	wt	low signal (3/3 assays)	wt	1
111	42	Adenosquamous carcinoma	Resection	primary tumour	tissue core	15200	wt	wt	wt	wt
112	42		Cytology (cellblock)	from lungmass, non-primary tumor	microdissection	380	wt	wt	wt	wt
113	42		Cytology (smear)	from lungmass, non-primary tumor	microdissection	40	wt	wt	low signal (2/3 assays)	wt	1
114	43	Squamous cell carcinoma	Resection	primary tumour	tissue core	12000	wt	wt	wt	wt
115	43		Cytology (cellblock)	mediastinal lymph node	microdissection	100	wt	wt	wt	wt
116	43		Cytology (smear)	mediastinal lymph node	microdissection	100	wt	wt	wt	wt
											n	average DNA yield in nG
										>=2 low signal	15	295
										<2 low signal	101	2973 (45 <295)
Supplementary Table S1: General overview
Wt: no mutation detected; Yield: total ng of DNA isolated, the resected tumor was eluted in 100µl, others in 20µl.
