# Supplementary material for: Rapid KRAS, EGFR, BRAF and PIK3CA Mutation Analysis of Fine Needle Aspirates from Non-Small-Cell Lung Cancer Using Allele-Specific qPCR
Source: PLoS One. 2011 Mar 8;6(3):e17791. doi: 10.1371/journal.pone.0017791 (PMC3050927; doi:10.1371/journal.pone.0017791)
Supplement: Table S2 — Primer sequences. (XLS) [file pone.0017791.s002.xls]

## Sheet: Supplementary Table S2
AssayNr	Gene	Assay Name	Forward Primer Name	Forward Primer Seq.	Reverse Primer Name	Reverse Primer Seq.	Reporter 1 Name	Reporter 1 Dye	Reporter 1 Sequence	Reporter 1 Conc.*	Reporter 2 Name	Reporter 2 Dye	Reporter 2 Sequence	Remarks
1	BRAF	p.V600E	BRAF_V600E_F	TTCATGAAGACCTCACAGTAAAAATAGGT	BRAF_V600E_R	TGGGACCCACTCCATCGA	BRAF_V600E_V	VIC	CTAGCTACAGTGAAATC	8	BRAF_V600E_M	FAM	TAGCTACAGAGAAATC
2#	EGFR	p.L858R	EGFR_L858R_F	5′-CCGCAGCATGTCAAGATCAC-3′	EGFR_L858R_R	5′-TCCTTCTGCATGGTATTCTTTCTCT-3′	EGFR_L858L_V_P	VIC	VIC-TTGGCCAGCCCAA	8	EGFR_2753TG_M_P	FAM	TTGGCCCGCCCAA	These primers are combined in one primermix
2#										8	EGFR_27734TG_M_P	FAM	TTTGGCACGCCCAA	These primers are combined in one primermix
3	EGFR	del19	EGFR_x19_F	5′-GAAAGTTAAAATTCCCGTCGCTAT-3′	EGFR_x19_R	5′-ACCCCCACACAGCAAAGC-3′	EGFR_x19_ref_V_P	VIC	ACATCGAGGATTTCCTTGT	8	EGFR_x19_wt_M_P	FAM	AATTAAGAGAAGCAACATC
4	KRAS	c.34G>A	KRAS_c.34G>A_F	TGCTGAAAATGACTGAATATAAACTTGTGG	KRAS_c.34G>A_R	GCTGTATCGTCAAGGCACTCTT	KRAS_c.34G>A_V	VIC	TTGGAGCTGGTGGCGTA	8	KRAS_c.34G>A_M	FAM	TAGTTGGAGCTAGTGGCGTA
5	KRAS	c.34G>C	KRAS_c.34G>C_F	TGCTGAAAATGACTGAATATAAACTTGTGG	KRAS_c.34G>C_R	GCTGTATCGTCAAGGCACTCTT	KRAS_c.34G>C_V	VIC	TTGGAGCTGGTGGCGTA	8	KRAS_c.34G>C_M	FAM	TTGGAGCTCGTGGCGTA
6	KRAS	c.34G>T	KRAS_c.34G>T_F	TGCTGAAAATGACTGAATATAAACTTGTGG	KRAS_c.34G>T_R	GCTGTATCGTCAAGGCACTCTT	KRAS_c.34G>T_V	VIC	TTGGAGCTGGTGGCGTA	8	KRAS_c.34G>T_M	FAM	TTGGAGCTTGTGGCGTA
7	KRAS	c.35G>A	KRAS_c.35G>A_F	GCTGAAAATGACTGAATATAAACTTGTGGTA	KRAS_c.35G>A_R	GCTGTATCGTCAAGGCACTCTT	KRAS_c.35G>A_V	VIC	TTGGAGCTGGTGGCGTA	8	KRAS_c.35G>A_M	FAM	TTGGAGCTGATGGCGTA
8	KRAS	c.35G>C	KRAS_c.35G>C_F	TGCTGAAAATGACTGAATATAAACTTGTGG	KRAS_c.35G>C_R	GCTGTATCGTCAAGGCACTCTT	KRAS_c.35G>C_V	VIC	TTGGAGCTGGTGGCGTA	8	KRAS_c.35G>C_M	FAM	TTGGAGCTGCTGGCGTA
9	KRAS	c.35G>T	KRAS_c.35G>T_F	TGCTGAAAATGACTGAATATAAACTTGTGG	KRAS_c.35G>T_R	GCTGTATCGTCAAGGCACTCTT	KRAS_c.35G>T_V	VIC	TTGGAGCTGGTGGCGTA	8	KRAS_c.35G>T_M	FAM	TTGGAGCTGTTGGCGTA
10	KRAS	c.38G>A	KRAS_c.38G>A_F	TGCTGAAAATGACTGAATATAAACTTGTGG	KRAS_c.38G>A_R	GAATTAGCTGTATCGTCAAGGCACT	KRAS_c.38G>A_V	VIC	CTTGCCTACGCCACCAG	8	KRAS_c.38G>A_M	FAM	CTTGCCTACGTCACCAG
11	PIK3CA	p.E542K	PIK3CA_p.E542K _F	AGCTCAAAGCAATTTCTACACGAGAT	PIK3CA_p.E542K _R	GCACTTACCTGTGACTCCATAGAAA	PIK3CA_p.E542K _V	VIC	CCTCTCTCTGAAATCA	8	PIK3CA_p.E542K _M	FAM	CCTCTCTCTAAAATCA
12	PIK3CA	p.E545K	PIK3CA_p.E545K_F	TCAAAGCAATTTCTACACGAGATCCT	PIK3CA_p.E545K_R	GCACTTACCTGTGACTCCATAGAAA	PIK3CA_p.E545K_V	VIC	CTCTCTGAAATCACTGAGCAG	8	PIK3CA_p.E545K_M	FAM	CTCTGAAATCACTAAGCAG
13	PIK3CA	p.H1047R	PIK3CA_p.H1047R_F	GCAAGAGGCTTTGGAGTATTTCATG	PIK3CA_p.H1047R_R	GCTGTTTAATTGTGTGGAAGATCCAA	PIK3CA_p.H1047R_V	VIC	CCACCATGATGTGCATC	8	PIK3CA_p.H1047R_M	FAM	CACCATGACGTGCATC
14			KRAS_C1213_M13F	TGTAAAACGACGGCCAGTTCGACCCAGGATCCAACTTGCTGAAAATGACTGAATATAAACTTG	KRAS_C1213_M13R	CAGGAAACAGCTATGACCATGA-TCCAGTACTTGAGAGAATTCCATCTAGCTGTATCGTCAAGGCACTC								primers for genomic PCR
15			BRAF_x15_M13F	TGTAAAACGACGGCCAGTTCATAATGCTTGCTCTGATAGGA	BRAF_x15_M13R	CAGGAAACAGCTATGACCGGCCAAAAATTTAATCAGTGGA								primers for genomic PCR
16			PIK3CA_x9_M13F	TGTAAAACGACGGCCAGTGGGAAAATGACAAAGAACAGC	PIK3CA_x9_M13R	CAGGAAACAGCTATGACCTCCATTTTAGCACTTACCTGTGAC								primers for genomic PCR
17			PIK3CA_x20_M13F	TGTAAAACGACGGCCAGTCTGAGCAAGAGGCTTTGGAG	PIK3CA_x20_M13R	CAGGAAACAGCTATGACCCCTATGCAATCGGTCTTTGC								primers for genomic PCR
18			EGFR_x19_m13F	CAGGAAACAGCTATGACCGGCAGCATGTGGCACCATCTCAC	EGFR_x19_m13R	TGTAAAACGACGGCCAGTAGCCATGGACCCCCACACAGC								primers for genomic PCR
19			EGFR_x21_m13F	CAGGAAACAGCTATGACCCTGTCCCTCACAGCAGGGTCTTC	EGFR_x21_m13R	TGTAAAACGACGGCCAGTGGTGTCAGGAAAATGCTGGCTGACC								primers for genomic PCR
20			PR_M13F	TGTAAAACGACGGCCAGT										primer for Sanger sequencing
21			PR_M13R	CAGGAAACAGCTATGACC										primer for Sanger sequencing
Supplementary Table S2: General primer overview.
Assay Nr 1-13 Hydrolysis probes assays; Assay Nr 14-19 genomic PCR, Assay 20, 21 Sanger sequencing
