# Supplementary material for: Rapid KRAS, EGFR, BRAF and PIK3CA Mutation Analysis of Fine Needle Aspirates from Non-Small-Cell Lung Cancer Using Allele-Specific qPCR
Source: PLoS One. 2011 Mar 8;6(3):e17791. doi: 10.1371/journal.pone.0017791 (PMC3050927; doi:10.1371/journal.pone.0017791)
Supplement: Table S3 — EGFR exon 19 validation experiment. (XLS) [file pone.0017791.s003.xls]

## Sheet: Supplementary Table S3
	FAM (Mut)	VIC(WT)	FAM (Mut)	VIC(WT)	FAM/VIC
SampleID	Cq	Cq	e.p. (Rm)	e.p. (Rwt)	Rm/Rwt	DNA type	Sequence analysis results
1001	27.98	21.27	9.321	50.997	0.111712	variant	15 bp deletion in exon 19
1002	29.83	26.56	11.129	40.345	0.193507	variant	deletion in exon 19
1003	26	23.9	19.43	43.748	0.384304	variant	c.2236_2250del15;p.E746_A750del
1004	29.87	27.54	17.552	32.259	0.473124	variant	deletion in exon 19
1005	26.83	24.62	24.968	43.12	0.530886	variant	deletion in exon 19
1006	33.29	31.25	21.939	37.097	0.535931	variant	15 bp deletion in exon 19
1007	29.53	27.72	23.414	38.949	0.549615	variant	c.2235_2249del15;p.E746-A750del
1008	28.58	27.04	23.671	36.504	0.598403	variant	c.2239_2248del10insC p.L747_A750delinsP
1009	31.6	30.52	25.83	35.4	0.68733	variant	15 bp deletion in exon 19
1010	30.88	30.76	32.284	38.094	0.813283	Wildtype	Wildtype
1011	31.78	31.72	29.941	34.465	0.833934	Wildtype	Wildtype
1012	14.62	11.76	32.575	37.883	0.834691	Wildtype	18 bp insertion inexon 19
1013	29.7	29.22	32.22	37.338	0.843834	Wildtype	Wildtype
1014	30.52	30.07	33.74	38.812	0.848609	Wildtype	Wildtype
Supplementary Table S3: EGFR exon 19 validation assay
EGFR exon 19 assay validation in a series with sequence verified exon 19 variations.
Wildtype	ratio Rm/Rwt > 0.8 and Cq<32 are considered wildtype
variant	and Rm/Rwt <=0.6 and Cq<32 indicate a deletion.
variant	Intermediate values: Rm/Rwt ratio between 0.6 and 0.8 and Cq<35 require confirmation using Sanger sequencing.
