# Supplementary material for: Rapid KRAS, EGFR, BRAF and PIK3CA Mutation Analysis of Fine Needle Aspirates from Non-Small-Cell Lung Cancer Using Allele-Specific qPCR
Source: PLoS One. 2011 Mar 8;6(3):e17791. doi: 10.1371/journal.pone.0017791 (PMC3050927; doi:10.1371/journal.pone.0017791)
Supplement: Table S4 — Cross reactivity in KRAS assays. (XLS) [file pone.0017791.s004.xls]

## Sheet: Supplementary Table S4
			Number of cross reactivity (CR) observed
Mutant	Assay's	Mutant count	c.34G>A	c.34G>C	c.34G>T	c.35G>A	c.35G>C	c.35G>T	c.38G>A	CR count
c.34G>A	42	3	3	3	3					6
c.34G>C	42	2	2	2	2					4
c.34G>T	42	6	6 (3)	6	6					12
c.35G>A	42	12				12	7	12		19
c.35G>C	42	4				4	4	4 (2)		8
c.35G>T	42	9				9	9	9		19
c.38G>A	42	6							6	0
Totals	294	42	8	9	5	13	16	16	0	68
2	in bold the number of correctly scored mutants ( rRm/Rwt ratio>0.7)
2	the number of assays with a cross-reactivity signal
(2)	in brackets the number of assays with a Rm/Rwt ratio>0.7 for the cros-reactivity signal
Supplementary Table S4:Cross reactivity in the KRAS assays
